# Supplementary material for: Reconfigurable Acoustofluidic Microvortices for Selective Microcargo Delivery
Source: Adv Sci (Weinh). 2026 Jan 9;13(16):e21612. doi: 10.1002/advs.202521612 (PMC13042385; doi:10.1002/advs.202521612)
Supplement: Supplementary file 2 — Supporting File 2: advs73659‐sup‐0002‐Movie S1‐S7.zip. [file ADVS-13-e21612-s001.zip]

Archive with 7 entries (7 files):
- Movie S1.mp4
- Movie S2.mp4
- Movie S3.mp4
- Movie S4.mp4
- Movie S5.mp4
- Movie S6.mp4
- Movie S7.mp4
